# Supplementary material for: Exploring Runs of Homozygosity and Heterozygosity in Sheep Breeds Maintained in Poland
Source: Genes (Basel). 2025 Jun 14;16(6):709. doi: 10.3390/genes16060709 (PMC12192788; doi:10.3390/genes16060709)
Supplement: Supplementary file 1 [file genes-16-00709-s001.zip]

Archive with 4 entries (4 files):
- Supplementary Material S1.pdf
- Supplementary Material S2.xlsx
- Supplementary Material S3.xlsx
- Supplementary Material S4.pdf
