# Supplementary material for: Exploring Runs of Homozygosity and Heterozygosity in Sheep Breeds Maintained in Poland
Source: Genes (Basel). 2025 Jun 14;16(6):709. doi: 10.3390/genes16060709 (PMC12192788; doi:10.3390/genes16060709)
Supplement: Supplementary file 1 [file genes-16-00709-s001.zip › Supplementary Material S2.xlsx]

## Sheet: 1+lengths
pms	pz	cms	sw	uhr	mpot	mpc	bh	wrz		Group 1	Group 2	Wilcoxon Stat	p-value
20.043	46.9455	47.9271	582.064	202.851	190.751	321.204	122.055	301.402		PMS	pz	518	5.17404e-12
69.7856	83.4583	566.203	386.237	255.688	161.409	445.424	82.1569	413.707		PMS	cms	756	1.18399e-09
158.546	27.9302	40.7933	694.203	199.721	188.499	396.27	125.73	286.936		PMS	sw	0	3.89656e-18
269.865	28.9689	51.2884	420.996	76.9599	111.076	369.976	155.851	219.723		PMS	uhr	941	5.14265e-08
118.798	29.8622	41.9383	650.185	139.704	155.228	345.153	89.0562	211.1		PMS	mpot	1968	0.0554738
194.977	31.1813	169.693	438.911	68.1183	187.629	423.65	157.145	327.282		PMS	mpc	192	1.04366e-15
178.656	19.0372	26.0727	331.137	149.537	139.498	287.667	197.536	222.54		PMS	bh	381	1.68379e-13
181.236	19.7757	130.928	487.916	382.743	206.706	1045.29	115.64	251.26		PMS	wrz	69	3.05282e-17
131.86	30.7981	96.7748	167.21	274.869	256.495	421.471	142.64	131.636		pz	cms	2282	0.403429
138.956	44.0638	24.0989	931.66	151.205	187.514	367.287	214.695	212.504		pz	sw	0	3.89656e-18
31.1664	41.8746	404.644	327.788	185.328	199.846	366.899	277.435	379.364		pz	uhr	99	7.3431e-17
52.8042	38.965	49.6135	509.054	244.779	161.722	471.21	177.059	310.247		pz	mpot	515	4.81137e-12
38.5507	68.5187	221.018	285.049	286.602	185.38	403.641	169.924	225.175		pz	mpc	35	1.11477e-17
87.3023	85.9112	18.0193	464.564	152.521	158.825	342.966	132.296	310.867		pz	bh	23	7.78699e-18
58.0364	55.2791	26.5753	381.166	95.3606	195.341	327.275	170.586	194.12		pz	wrz	4	4.39711e-18
22.7277	37.5632	121.618	352.648	145.934	131.597	418.058	93.4963	226.514		cms	sw	0	3.89656e-18
71.1065	21.8654	60.77	629.421	117.565	137.643	387.493	153.616	194.27		cms	uhr	95	6.5361e-17
105.703	51.8933	294.631	298.717	308.812	140.096	303.087	187.647	215.952		cms	mpot	504	3.68264e-12
19.4702	52.633	128.229	236.511	138.793	134.132	404.06	103.755	250.715		cms	mpc	47	1.59321e-17
114.325	27.1487	17.7466	256.543	85.1703	235.696	402.484	177.685	245.164		cms	bh	43	1.41468e-17
47.4267	60.3024	200.073	336.519	102.598	169.118	350.895	116.459	376.592		cms	wrz	12	5.59625e-18
126.467	25.4733	61.7623	100.832	173.737	227.183	402.335	205.14	369.291		sw	uhr	0	3.89656e-18
40.4213	58.2459	2.41963	264.518	96.6655	129.415	339.473	112.307	271.488		sw	mpot	0	3.89656e-18
127.307	88.4616	1.74091	440.839	207.407	120.426	419.469	122.491	184.398		sw	mpc	386	1.91533e-13
105.367	25.5786	43.4571	451.031	219.004	183.279	324.998	178.393	268.308		sw	bh	51	1.79393e-17
66.1461	21.5295	19.883	337.199	176.586	132.915	442.765	121.88	151.568		sw	wrz	94	6.34843e-17
98.6976	28.0569	91.6932	386.516	375.41	162.923	232.339	209.568	256.896		uhr	mpot	1398	0.000106628
131.75	27.2265	134.432	137.68	204.348	198.026	405.354	172.974	184.674		uhr	mpc	353	8.13971e-14
127.638	48.3264	26.3273	406.184	310.582	213.971	359.695	132.51	143.162		uhr	bh	1370	7.14919e-05
38.2882	29.3454	40.7535	323.889	216.68	194.393	421.919	130.661	252.172		uhr	wrz	367	1.17204e-13
90.1788	63.5911	69.0572	430.232	132.326	190.869	306.419	174.647	210.946		mpot	mpc	228	2.83796e-15
46.2185	41.3592	46.3639	466.01	315.242	124.653	297.833	169.612	253.756		mpot	bh	940	5.04421e-08
92.1788	64.1486	77.4489	572.656	166.831	247.835	301.69	164.188	306.391		mpot	wrz	118	1.27331e-16
200.732	53.0945	134.552	230.315	102.518	165.251	343.387	210.158	245.045		mpc	bh	862	1.07827e-08
161.88	33.0839	106.528	369.536	268.584	168.5	347.915	114.396	262.947		mpc	wrz	1827	0.0163973
105.182	39.4559	29.7074	327.335	163.472	192.564	388.204	155.258	294.988		bh	wrz	1201	5.3052e-06
97.4383	62.0097	51.495	425.727	121.236	238.025	490.082	110.942	239.738
100.84	27.9472	212.22	412.642	173.883	186.909	393.745	128.813	233.932
346.027	21.0123	30.58	306.007	190.927	266.402	499.016	318.412	316.018
90.5085	24.7136	61.4444	291.401	226.039	184.902	320.488	181.231	154.514
54.7203	59.0075	34.871	378.144	110.248	165.778	363.304	134.913	234.597
98.9013	31.5083	9.90402	587.976	239.763	115.263	1042.76	132.833	223.072
127.415	55.8831	62.865	685.586	121.743	223.57	371.289	223.81	203.484
98.6757	38.8369	55.8663	553.713	233.26	187.589	488.847	144.536	257.97
118.712	25.4597	28.9993	386.268	177.863	166.54	312.076	313.993	192.12
75.5632	40.3255	71.6197	453.544	103.304	137.458	369.91	162.259	249.89
148.673	79.9653	248.006	418.527	163.443	176.218	297.211	101.557	184.728
64.5667	27.539	55.1812	527.215	193.185	243.993	349.024	150.864	254.951
77.5465	64.764	67.4819	495.787	194.992	189.061	439.179	139.44	192.678
178.893	60.2042	57.958	437.217	197.85	211.371	440.905	189.092	322.283
50.8876	41.1935	263.133	320.042	154.14	202.851	335.246	150.68	240.572
59.8392	31.7189	64.171	502.666	154.792	255.688	339.561	163.515	300.681
118.634	45.7228	122.3	445.822	188.533	199.721	373.14	287.291	192.155
154.964	41.6541	190.806	283.863	131.716	76.9599	411.501	150.273	225.143
200.732	57.6525	30.4364	523.594	121.467	139.704	627.094	178.229	186.739
229.352	66.3583	103.38	411.459	234.301	68.1183	322.199	135.95	174.254
98.0118	32.5472	31.2802	473.315	178.271	149.537	317.302	115.994	136.792
131.812	27.7363	81.1741	464.524	220.042	382.743	329.482	83.6441	293.93
87.2926	60.2608	73.9781	192.515	106.866	274.869	327.142	138.616	226.607
90.282	205.6	131.333	632.606	255.444	151.205		760.245	325.822
83.8244	53.0013	51.2576	385.642	139.939	185.328		86.0808	206.603
97.4111	29.9452	140.779	377.002	200.254	244.779		161.612	317.912
31.7198	60.3301	36.0424	493.582	173.924	286.602		137.13	143.853
143.796	32.5924	182.948	524.024	88.9894	152.521		142.68	210.893
84.817	74.5931	162.075	287.236	249.709	95.3606		184.328	230.18
130.668	23.6861	95.9947	254.063	157.11	145.934		125.729	214.729
98.5466	25.7855	86.8894	410.265	168.332	117.565		181.041	179.157
136.524	29.767	32.9542	520.624	238.754	308.812		235.185	141.493
37.1296	11.8684	42.8262	1152.14	230.541	138.793		169.97	258.665
89.4077	48.6308	38.4052	264.715		85.1703		135.98	346.514
284.891	59.3415	313.616	989.217		102.598		169.81	281.373
126.491	51.2169	75.2425	297.641		173.737		138.587	271.388
54.1889	38.8988	19.6833	321.722		96.6655		228.329	188.599
38.6581	44.34	22.295	316.022		207.407		180.158	269.411
164.443	64.6481	275.395	493.416		219.004		363.065	173.907
119.105	24.3962	186.243	418.146		176.586		193.764	365.184
134.31	35.4195	203.878	1118.08		375.41		139.389	203.278
35.3895	26.1213	65.8653	297.489		204.348		122.152	393.387
67.3519	68.6007	77.567	206.677		310.582		154.98	142.451
40.6928	34.9007	141.277	265.087		216.68		145.145	306.579
86.7	36.3263	64.6383	332.275		132.326		136.642	355.16
93.9119	38.6604	117.65	511.242		315.242		180.096	188.633
111.687	360.078	59.3901	411.435		166.831		158.979	270.495
124.408	13.9502	174.359	624.949		102.518		229.514	272.712
120.125	29.5004	23.8904	329.025		268.584		193.884	212.582
174.608	16.4538	86.8429	360.876		163.472		102.913	338.161
85.886	80.9575	25.1591	202.249		121.236		164.62	213.947
41.2813	49.1888	33.426	413.299		173.883		110.591	469.021
575.435	17.9828	274.339	474.788		190.927		138.185	256.523
42.9757	40.3628	187.831	460.129		226.039		194.518	280.265
76.0014	21.6189	105.425	517.092		110.248		168.301	321.204
52.5167	32.963	135.465	1002.77		239.763		159.94	445.424
31.4984	64.1565	192.474	434.069		121.743		224.551	396.27
17.3251	12.8421	251.149	438.215		233.26		152.932	369.976
24.038	10.9899	81.6216	488.676		177.863		186.003	345.153
64.7851	59.8774	111.558	440.406		103.304		393.199	423.65
37.0407	89.0661		315.736		163.443		213.144	287.667
136.744	28.846		426.151		193.185		162.488	1045.29
21.12	35.2136		309.919		194.992		187.998	421.471
38.8255	24.3876		47.9271		197.85		190.011	367.287
29.7795			566.203		154.14		207.748	366.899
129.063			40.7933		154.792		142.759	471.21
76.0192			51.2884		188.533		202.065	403.641
70.9995			41.9383		131.716		165.29	342.966
46.9455			169.693		121.467		301.402	327.275
83.4583			26.0727		234.301		413.707	418.058
27.9302			130.928		178.271		286.936	387.493
28.9689			96.7748		220.042		219.723	303.087
29.8622			24.0989		106.866		211.1	404.06
31.1813			404.644		255.444		327.282	402.484
19.0372			49.6135		139.939		222.54	350.895
19.7757			221.018		200.254		251.26	402.335
30.7981			18.0193		173.924		131.636	339.473
44.0638			26.5753		88.9894		212.504	419.469
41.8746			121.618		249.709		379.364	324.998
38.965			60.77		157.11		310.247	442.765
68.5187			294.631		168.332		225.175	232.339
85.9112			128.229		238.754		310.867	405.354
55.2791			17.7466		230.541		194.12	359.695
37.5632			200.073				226.514	421.919
21.8654			61.7623				194.27	306.419
51.8933			2.41963				215.952	297.833
52.633			1.74091				250.715	301.69
27.1487			43.4571				245.164	343.387
60.3024			19.883				376.592	347.915
25.4733			91.6932				369.291	388.204
58.2459			134.432				271.488	490.082
88.4616			26.3273				184.398	393.745
25.5786			40.7535				268.308	499.016
21.5295			69.0572				151.568	320.488
28.0569			46.3639				256.896	363.304
27.2265			77.4489				184.674	1042.76
48.3264			134.552				143.162	371.289
29.3454			106.528				252.172	488.847
63.5911			29.7074				210.946	312.076
41.3592			51.495				253.756	369.91
64.1486			212.22				306.391	297.211
53.0945			30.58				245.045	349.024
33.0839			61.4444				262.947	439.179
39.4559			34.871				294.988	440.905
62.0097			9.90402				239.738	335.246
27.9472			62.865				233.932	339.561
21.0123			55.8663				316.018	373.14
24.7136			28.9993				154.514	411.501
59.0075			71.6197				234.597	627.094
31.5083			248.006				223.072	322.199
55.8831			55.1812				203.484	317.302
38.8369			67.4819				257.97	329.482
25.4597			57.958				192.12	327.142
40.3255			263.133				249.89
79.9653			64.171				184.728
27.539			122.3				254.951
64.764			190.806				192.678
60.2042			30.4364				322.283
41.1935			103.38				240.572
31.7189			31.2802				300.681
45.7228			81.1741				192.155
41.6541			73.9781				225.143
57.6525			131.333				186.739
66.3583			51.2576				174.254
32.5472			140.779				136.792
27.7363			36.0424				293.93
60.2608			182.948				226.607
205.6			162.075				325.822
53.0013			95.9947				206.603
29.9452			86.8894				317.912
60.3301			32.9542				143.853
32.5924			42.8262				210.893
74.5931			38.4052				230.18
23.6861			313.616				214.729
25.7855			75.2425				179.157
29.767			19.6833				141.493
11.8684			22.295				258.665
48.6308			275.395				346.514
59.3415			186.243				281.373
51.2169			203.878				271.388
38.8988			65.8653				188.599
44.34			77.567				269.411
64.6481			141.277				173.907
24.3962			64.6383				365.184
35.4195			117.65				203.278
26.1213			59.3901				393.387
68.6007			174.359				142.451
34.9007			23.8904				306.579
36.3263			86.8429				355.16
38.6604			25.1591				188.633
360.078			33.426				270.495
13.9502			274.339				272.712
29.5004			187.831				212.582
16.4538			105.425				338.161
80.9575			135.465				213.947
49.1888			192.474				469.021
17.9828			251.149				256.523
40.3628			81.6216				280.265
21.6189			111.558				321.204
32.963							445.424
64.1565							396.27
12.8421							369.976
10.9899							345.153
59.8774							423.65
89.0661							287.667
28.846							1045.29
35.2136							421.471
24.3876							367.287
47.9271							366.899
566.203							471.21
40.7933							403.641
51.2884							342.966
41.9383							327.275
169.693							418.058
26.0727							387.493
130.928							303.087
96.7748							404.06
24.0989							402.484
404.644							350.895
49.6135							402.335
221.018							339.473
18.0193							419.469
26.5753							324.998
121.618							442.765
60.77							232.339
294.631							405.354
128.229							359.695
17.7466							421.919
200.073							306.419
61.7623							297.833
2.41963							301.69
1.74091							343.387
43.4571							347.915
19.883							388.204
91.6932							490.082
134.432							393.745
26.3273							499.016
40.7535							320.488
69.0572							363.304
46.3639							1042.76
77.4489							371.289
134.552							488.847
106.528							312.076
29.7074							369.91
51.495							297.211
212.22							349.024
30.58							439.179
61.4444							440.905
34.871							335.246
9.90402							339.561
62.865							373.14
55.8663							411.501
28.9993							627.094
71.6197							322.199
248.006							317.302
55.1812							329.482
67.4819							327.142
57.958
263.133
64.171
122.3
190.806
30.4364
103.38
31.2802
81.1741
73.9781
131.333
51.2576
140.779
36.0424
182.948
162.075
95.9947
86.8894
32.9542
42.8262
38.4052
313.616
75.2425
19.6833
22.295
275.395
186.243
203.878
65.8653
77.567
141.277
64.6383
117.65
59.3901
174.359
23.8904
86.8429
25.1591
33.426
274.339
187.831
105.425
135.465
192.474
251.149
81.6216
111.558
582.064
386.237
694.203
420.996
650.185
438.911
331.137
487.916
167.21
931.66
327.788
509.054
285.049
464.564
381.166
352.648
629.421
298.717
236.511
256.543
336.519
100.832
264.518
440.839
451.031
337.199
386.516
137.68
406.184
323.889
430.232
466.01
572.656
230.315
369.536
327.335
425.727
412.642
306.007
291.401
378.144
587.976
685.586
553.713
386.268
453.544
418.527
527.215
495.787
437.217
320.042
502.666
445.822
283.863
523.594
411.459
473.315
464.524
192.515
632.606
385.642
377.002
493.582
524.024
287.236
254.063
410.265
520.624
1152.14
264.715
989.217
297.641
321.722
316.022
493.416
418.146
1118.08
297.489
206.677
265.087
332.275
511.242
411.435
624.949
329.025
360.876
202.249
413.299
474.788
460.129
517.092
1002.77
434.069
438.215
488.676
440.406
315.736
426.151
309.919
202.851
255.688
199.721
76.9599
139.704
68.1183
149.537
382.743
274.869
151.205
185.328
244.779
286.602
152.521
95.3606
145.934
117.565
308.812
138.793
85.1703
102.598
173.737
96.6655
207.407
219.004
176.586
375.41
204.348
310.582
216.68
132.326
315.242
166.831
102.518
268.584
163.472
121.236
173.883
190.927
226.039
110.248
239.763
121.743
233.26
177.863
103.304
163.443
193.185
194.992
197.85
154.14
154.792
188.533
131.716
121.467
234.301
178.271
220.042
106.866
255.444
139.939
200.254
173.924
88.9894
249.709
157.11
168.332
238.754
230.541
190.751
161.409
188.499
111.076
155.228
187.629
139.498
206.706
256.495
187.514
199.846
161.722
185.38
158.825
195.341
131.597
137.643
140.096
134.132
235.696
169.118
227.183
129.415
120.426
183.279
132.915
162.923
198.026
213.971
194.393
190.869
124.653
247.835
165.251
168.5
192.564
238.025
186.909
266.402
184.902
165.778
115.263
223.57
187.589
166.54
137.458
176.218
243.993
189.061
211.371
321.204
445.424
396.27
369.976
345.153
423.65
287.667
1045.29
421.471
367.287
366.899
471.21
403.641
342.966
327.275
418.058
387.493
303.087
404.06
402.484
350.895
402.335
339.473
419.469
324.998
442.765
232.339
405.354
359.695
421.919
306.419
297.833
301.69
343.387
347.915
388.204
490.082
393.745
499.016
320.488
363.304
1042.76
371.289
488.847
312.076
369.91
297.211
349.024
439.179
440.905
335.246
339.561
373.14
411.501
627.094
322.199
317.302
329.482
327.142
122.055
82.1569
125.73
155.851
89.0562
157.145
197.536
115.64
142.64
214.695
277.435
177.059
169.924
132.296
170.586
93.4963
153.616
187.647
103.755
177.685
116.459
205.14
112.307
122.491
178.393
121.88
209.568
172.974
132.51
130.661
174.647
169.612
164.188
210.158
114.396
155.258
110.942
128.813
318.412
181.231
134.913
132.833
223.81
144.536
313.993
162.259
101.557
150.864
139.44
189.092
150.68
163.515
287.291
150.273
178.229
135.95
115.994
83.6441
138.616
760.245
86.0808
161.612
137.13
142.68
184.328
125.729
181.041
235.185
169.97
135.98
169.81
138.587
228.329
180.158
363.065
193.764
139.389
122.152
154.98
145.145
136.642
180.096
158.979
229.514
193.884
102.913
164.62
110.591
138.185
194.518
168.301
159.94
224.551
152.932
186.003
393.199
213.144
162.488
187.998
190.011
207.748
142.759
202.065
165.29
301.402
413.707
286.936
219.723
211.1
327.282
222.54
251.26
131.636
212.504
379.364
310.247
225.175
310.867
194.12
226.514
194.27
215.952
250.715
245.164
376.592
369.291
271.488
184.398
268.308
151.568
256.896
184.674
143.162
252.172
210.946
253.756
306.391
245.045
262.947
294.988
239.738
233.932
316.018
154.514
234.597
223.072
203.484
257.97
192.12
249.89
184.728
254.951
192.678
322.283
240.572
300.681
192.155
225.143
186.739
174.254
136.792
293.93
226.607
325.822
206.603
317.912
143.853
210.893
230.18
214.729
179.157
141.493
258.665
346.514
281.373
271.388
188.599
269.411
173.907
365.184
203.278
393.387
142.451
306.579
355.16
188.633
270.495
272.712
212.582
338.161
213.947
469.021
256.523
280.265

## Sheet: 1+numbers
PMS	pz	cms	sw	uhr	mpot	mpc	bh	wrz			Group 1	Group 2	Wilcoxon Stat	p-value
8	17	15	54	41	52	79	46	45			PMS	pz	2299.5	0.781697
22	18	35	55	50	51	95	27	52			PMS	cms	2289	0.752846
27	8	13	52	50	64	80	36	41			PMS	sw	650	5.20542e-10
57	6	13	50	33	42	83	44	33			PMS	uhr	561	2.37038e-11
26	11	13	47	33	54	87	35	41			PMS	mpot	233.5	7.96492e-15
37	13	24	58	25	63	94	44	41			PMS	mpc	2	4.12308e-18
36	7	5	32	38	52	81	43	41			PMS	bh	253	8.76523e-15
42	7	25	57	63	62	100	43	41			PMS	wrz	246.5	7.32718e-15
36	10	17	27	54	71	102	52	30			pz	cms	2450.5	0.797783
42	13	12	71	43	50	82	43	43			pz	sw	720	5.40885e-10
12	16	41	51	40	59	87	53	56			pz	uhr	523	1.55909e-11
15	12	19	55	54	58	102	47	48			pz	mpot	106.5	2.06814e-16
12	19	29	41	61	61	90	41	42			pz	mpc	10.5	5.33272e-18
18	17	7	49	32	59	85	47	52			pz	bh	217	3.2324e-15
11	14	12	52	28	67	63	42	40			pz	wrz	249	5.0196e-15
8	14	20	47	35	48	88	29	37			cms	sw	726	1.02729e-09
24	6	17	44	34	47	88	46	41			cms	uhr	569	2.86558e-11
21	16	38	44	60	54	74	52	43			cms	mpot	140	2.38098e-16
7	17	20	34	41	45	86	41	40			cms	mpc	3.5	4.31396e-18
29	8	6	41	33	70	103	46	43			cms	bh	225	4.03856e-15
14	14	25	58	40	54	85	40	60			cms	wrz	226.5	2.70625e-15
27	11	16	17	45	59	101	57	49			sw	uhr	2198	0.420078
11	16	1	31	31	51	85	47	48			sw	mpot	1297	2.413e-05
27	22	1	53	45	40	89	40	37			sw	mpc	187	9.02506e-16
19	9	11	48	52	58	89	54	45			sw	bh	1320	0.000229477
13	8	9	52	54	45	105	39	28			sw	wrz	1659.5	0.00291698
19	13	25	41	59	63	67	36	40			uhr	mpot	1328	0.000100408
35	9	22	20	49	68	94	40	36			uhr	mpc	248.5	1.21181e-14
32	16	9	44	63	61	88	44	28			uhr	bh	1757	0.00826716
13	9	11	50	45	62	89	35	32			uhr	wrz	1847.5	0.0198162
26	16	18	51	38	65	85	53	46			mpot	mpc	785.5	6.17208e-09
11	13	16	56	60	47	73	50	40			mpot	bh	2192	0.252155
24	14	17	62	50	77	84	43	44			mpot	wrz	2011	0.105251
42	17	33	43	25	56	84	44	37			mpc	bh	647.5	1.78011e-10
37	14	22	43	57	57	70	39	43			mpc	wrz	602	6.24239e-11
32	11	13	56	51	68	87	41	53			bh	wrz	2373	0.721802
23	15	15	57	31	51	97	36	42
25	9	21	59	52	60	79	38	43
61	6	9	55	50	74	96	51	45
27	8	20	44	60	58	86	28	22
17	19	9	50	35	59	78	36	36
20	10	4	70	58	46	105	43	39
27	17	13	58	29	58	83	48	38
24	10	20	60	52	67	98	43	33
26	8	10	61	42	51	75	47	38
20	13	18	60	36	46	88	44	44
36	18	36	55	44	60	68	41	31
17	10	13	68	53	63	85	47	37
23	15	15	67	42	67	90	39	38
31	15	20	53	41	64	111	56	45
14	12	28	45	46		75	48	50
18	10	16	75	40		78	45	45
26	13	19	56	41		88	55	29
37	12	28	37	39		91	52	34
42	20	10	58	41		96	47	38
49	18	24	62	47		92	38	32
30	11	13	61	39		79	35	31
36	8	14	65	51		83	31	42
25	17	16	34	43		87	41	43
27	27	30	62	64		52	64	50
22	12	13	58	37		51	32	39
18	10	20	59	57		64	42	46
11	20	12	63	39		42	38	28
34	12	30	65	33		54	52	41
17	23	27	52	60		63	46	39
30	9	14	44	39		52	34	42
21	12	18	55	47		62	47	35
37	11	13	67	51		71	49	37
13	6	16	71	55		50	38	46
19	15	10	40	54		59	42	59
55	18	34	82	55		58	52	50
27	19	19	43	52		61	40	56
13	13	6	49	50		59	45	41
12	15	9	48	47		67	38	46
36	17	27	53	58		48	65	38
24	9	29	59	32		47	51	56
32	9	22	82	57		54	39	45
12	11	14	41	27		45	35	69
20	23	16	36	71		70	37	30
13	12	25	36	51		54	39	62
26	7	15	44	55		59	35	61
26	13	28	54	41		51	55	43
30	37	10	66	49		40	48	52
29	6	23	62	52		58	49	55
28	8	9	46	47		45	45	47
45	5	14	52	44		63	36	58
21	24	8	41	44		68	42	48
10	14	10	61	34		61	33	89
61	5	39	57	41		62	43	51
9	14	25	53	58		65	48	57
20	9	19	58	17		47	52
14	13	20	76	31		77	48
8	15	36	48	53		56	52
10	6	30	65	48		57	50
9	6	19	65	52		68	55
14	17	20	56	41		51	69
13	19		45	20		60	58
32	12		54	44		74	43
7	12		33	50		58	56
8	11		15	51		59	48
12			35	56		46	43
36			13	62		58	41
18			13	43		67	53
22			13	43		51	45
17			24	56		46	79
18			5	57		60	95
8			25	59		63	80
6			17	55		67	83
11			12	44		64	87
13			41	50			94
7			19	70			81
7			29	58			100
10			7	60			102
13			12	61			82
16			20	60			87
12			17	55			102
19			38	68			90
17			20	67			85
14			6	53			63
14			25	45			88
6			16	75			88
16			1	56			74
17			1	37			86
8			11	58			103
14			9	62			85
11			25	61			101
16			22	65			85
22			9	34			89
9			11	62			89
8			18	58			105
13			16	59			67
9			17	63			94
16			33	65			88
9			22	52			89
16			13	44			85
13			15	55			73
14			21	67			84
17			9	71			84
14			20	40			70
11			9	82			87
15			4	43			97
9			13	49			79
6			20	48			96
8			10	53			86
19			18	59			78
10			36	82			105
17			13	41			83
10			15	36			98
8			20	36			75
13			28	44			88
18			16	54			68
10			19	66			85
15			28	62			90
15			10	46			111
12			24	52			75
10			13	41			78
13			14	61			88
12			16	57			91
20			30	53			96
18			13	58			92
11			20	76			79
8			12	48			83
17			30	65			87
27			27	65			52
12			14	56			51
10			18	45			64
20			13	54			42
12			16	33			54
23			10	15			63
9			34	35			52
12			19	13			62
11			6	13			71
6			9	13			50
15			27	24			59
18			29	5			58
19			22	25			61
13			14	17			59
15			16	12			67
17			25	41			48
9			15	19			47
9			28	29			54
11			10	7			45
23			23	12			70
12			9	20			54
7			14	17			59
13			8	38			51
37			10	20			40
6			39	6			58
8			25	25			45
5			19	16			63
24			20	1			68
14			36	1			61
5			30	11			62
14			19	9			65
9			20	25			47
13				22			77
15				9			56
6				11			57
6				18			68
17				16			51
19				17			60
12				33			74
12				22			58
11				13			59
15				15			46
35				21			58
13				9			67
13				20			51
13				9			46
24				4			60
5				13			63
25				20			67
17				10			64
12				18
41				36
19				13
29				15
7				20
12				28
20				16
17				19
38				28
20				10
6				24
25				13
16				14
1				16
1				30
11				13
9				20
25				12
22				30
9				27
11				14
18				18
16				13
17				16
33				10
22				34
13				19
15				6
21				9
9				27
20				29
9				22
4				14
13				16
20				25
10				15
18				28
36				10
13				23
15				9
20				14
28				8
16				10
19				39
28				25
10				19
24				20
13				36
14				30
16				19
30				20
13
20
12
30
27
14
18
13
16
10
34
19
6
9
27
29
22
14
16
25
15
28
10
23
9
14
8
10
39
25
19
20
36
30
19
20
54
55
52
50
47
58
32
57
27
71
51
55
41
49
52
47
44
44
34
41
58
17
31
53
48
52
41
20
44
50
51
56
62
43
43
56
57
59
55
44
50
70
58
60
61
60
55
68
67
53
45
75
56
37
58
62
61
65
34
62
58
59
63
65
52
44
55
67
71
40
82
43
49
48
53
59
82
41
36
36
44
54
66
62
46
52
41
61
57
53
58
76
48
65
65
56
45
54
33
41
50
50
33
33
25
38
63
54
43
40
54
61
32
28
35
34
60
41
33
40
45
31
45
52
54
59
49
63
45
38
60
50
25
57
51
31
52
50
60
35
58
29
52
42
36
44
53
42
41
46
40
41
39
41
47
39
51
43
64
37
57
39
33
60
39
47
51
55
52
51
64
42
54
63
52
62
71
50
59
58
61
59
67
48
47
54
45
70
54
59
51
40
58
45
63
68
61
62
65
47
77
56
57
68
51
60
74
58
59
46
58
67
51
46
60
63
67
64
79
95
80
83
87
94
81
100
102
82
87
102
90
85
63
88
88
74
86
103
85
101
85
89
89
105
67
94
88
89
85
73
84
84
70
87
97
79
96
86
78
105
83
98
75
88
68
85
90
111
75
78
88
91
96
92
79
83
87
46
27
36
44
35
44
43
43
52
43
53
47
41
47
42
29
46
52
41
46
40
57
47
40
54
39
36
40
44
35
53
50
43
44
39
41
36
38
51
28
36
43
48
43
47
44
41
47
39
56
48
45
55
52
47
38
35
31
41
64
32
42
38
52
46
34
47
49
38
42
52
40
45
38
65
51
39
35
37
39
35
55
48
49
45
36
42
33
43
48
52
48
52
50
55
69
58
43
56
48
43
41
53
45
45
52
41
33
41
41
41
41
30
43
56
48
42
52
40
37
41
43
40
43
60
49
48
37
45
28
40
36
28
32
46
40
44
37
43
53
42
43
45
22
36
39
38
33
38
44
31
37
38
45
50
45
29
34
38
32
31
42
43
50
39
46
28
41
39
42
35
37
46
59
50
56
41
46
38
56
45
69
30
62
61
43
52
55
47
58
48
89
51
57

## Sheet: 2+numbers
pms	pz	cms	sw	uhr	mpot	mpc	bh	wrz
3	11	10	49	33	38	50	22	37
17	15	31	49	33	36	72	15	45
20	5	7	47	38	42	59	22	33
45	5	10	47	14	20	57	29	28
20	6	9	42	21	37	58	20	37
24	10	19	44	16	46	67	26	34
29	4	4	28	20	30	57	30	38
31	4	18	50	48	42	87	25	35
22	5	13	23	42	47	69	32	25
25	7	6	67	30	30	56	32	34
7	8	35	39	30	38	60	36	53
9	7	13	47	39	42	76	28	42
8	9	22	34	46	37	71	28	36
14	14	5	45	23	32	62	31	46
10	9	5	45	21	43	40	23	31
5	7	14	43	22	25	62	18	32
16	5	12	41	22	30	66	31	32
19	10	33	32	45	33	48	37	36
4	10	13	31	29	22	65	17	35
20	6	5	37	21	52	72	30	36
10	10	20	47	21	34	62	25	56
19	7	12	15	30	43	78	34	40
9	11	1	27	19	26	61	28	38
19	16	9	49	36	24	65	24	28
17	4	5	40	44	36	59	32	37
9	3	19	45	34	30	82	26	25
15	7	14	39	48	37	44	23	32
27	5	4	18	35	41	79	25	29
17	10	6	40	45	45	64	23	23
8	7	12	38	35	45	71	20	29
17	12	8	45	22	39	54	30	33
4	8	14	52	43	29	55	34	37
18	8	23	55	35	47	55	25	41
34	11	16	37	19	33	58	31	31
27	6	7	38	44	32	50	25	38
24	9	8	48	32	45	65	29	48
15	14	17	47	19	37	72	22	37
18	7	3	54	35	37	59	26	35
54	4	13	45	34	50	73	35	38
14	6	6	39	41	40	59	22	20
12	14	2	43	23	29	52	23	33
16	7	12	64	39	19	92	29	34
19	12	9	54	21	37	65	41	31
21	5	5	56	38	43	73	29	29
20	8	11	50	29	32	49	31	35
14	10	23	51	19	30	56	28	34
28	13	11	49	28	33	50	23	23
14	6	14	61	37	41	60	28	29
12	9	13	58	33	38	71	25	30
29	11	27	46	31	36	84	36	40
12	7	13	31	34		55	35	40
12	5	14	66	24		57	35	35
20	10	23	48	26		57	39	26
28	6	6	26	26		74	32	30
34	15	15	52	21		76	29	32
40	13	7	53	36		62	22	30
22	6	10	56	29		53	27	25
22	6	11	57	42		62	14	36
18	11	20	21	23		62	33	35
19	22	11	55	43			59	43
17	8	13	49	24			18	35
15	7	8	50	36			32	42
5	10	19	52	31			26	23
27	9	21	58	18			26	34
12	16	7	44	43			29	33
21	4	13	34	23			20	35
18	5	6	52	36			30	30
23	7	9	63	42			39	27
11	3	8	67	40			27	41
14	9	29	33				26	58
40	13	12	75				31	43
19	9	1	37				26	43
7	9	6	43				36	33
8	11	24	38				26	43
30	11	24	47				46	31
19	5	17	52				32	49
22	6	10	75				25	35
7	7	9	35				25	61
13	13	15	31				24	26
7	8	11	29				24	54
20	7	20	34				33	53
18	5	9	52				31	36
23	29	18	55				32	44
21	5	4	57				30	46
22	4	10	39				16	37
33	5	7	43				25	45
18	17	8	32				23	40
9	8	33	51				28	72
53	4	20	53				29	39
7	8	14	46				32	43
12	4	17	55				25
11	6	28	71				34
6	8	22	42				28
2	3	14	56				35
5	2	12	58				40
10	11		50				36
9	10		38				28
23	7		47				37
3	7		29				32
3	4						26
7							24
25							29
14							29
15

## Sheet: 2+lengths
pms	pz	cms	sw	uhr	mpot	mpc	bh	wrz
11.9159	38.2591	39.7686	574.118	191.046	168.208	273.825	82.5498	287.214
62.3224	78.8614	559.397	375.852	227.831	135.027	409.237	60.827	401.496
147.421	23.0036	31.1452	686.304	180.279	152.157	361.991	102.884	275.017
250.141	27.6154	46.8553	416.212	45.4963	76.3899	328.722	130.941	210.913
109.334	21.4218	36.1056	641.145	119.421	128.033	296.581	66.3231	205.47
174.853	26.6921	160.927	415.42	54.6598	160.071	379.384	128.383	315.807
166.857	14.1023	24.629	324.099	119.695	105.818	249.272	175.348	217.72
163.53	14.8723	119.708	476.192	360.307	174.231	1024.36	86.7193	241.722
109.551	23.206	89.5381	161.41	253.819	215.946	366.743	111.557	124.362
113.314	35.8555	15.4937	925.291	131.964	155.335	325.723	198.474	197.725
23.553	29.8222	394.426	308.49	167.906	165.327	322.578	250.031	374.548
42.3552	31.0357	39.9158	496.331	221.202	135.917	428.09	148.841	300.288
31.976	52.6908	209.323	272.96	261.914	147.52	372.988	149.804	216.862
80.9926	80.7442	14.8504	458.192	136.414	117.907	305.642	106.45	300.617
56.4259	48.2341	16.1585	369.419	83.4622	156.593	289.529	139.692	180.026
17.9078	27.0396	112.217	345.792	124.888	93.0575	374.919	75.5141	218.197
58.6129	20.1486	52.0271	625.117	97.1334	110.796	352.997	129.894	180.336
103.022	43.2169	287.174	279.083	285.01	104.383	259.264	163.11	204.726
14.4389	41.1266	116.533	231.497	119.908	96.6717	369.624	64.3679	243.549
100.794	23.6292	16.5467	250.368	66.7554	206.154	351.779	151.732	234.282
41.5462	53.5777	191.268	319.357	72.3869	135.378	315.099	92.992	370.052
113.547	19.0122	54.896	97.8858	149.127	202.346	366.766	167.746	355.15
37.3569	50.3023	2.41963	257.513	77.1796	89.868	300.375	82.3171	255.585
115.313	79.2429	40.1658	433.843	193.074	97.0776	380.992	95.693	170.771
101.525	17.9671	13.4922	437.295	205.048	147.74	275.278	141.959	255.151
59.4271	13.8608	81.872	325.699	144.246	107.765	406.003	99.9507	146.365
92.0344	18.9657	121.583	382.587	358.089	119.931	194.136	187.119	243.211
118.215	20.8633	18.0734	134.644	182.428	153.541	382.356	147.632	173.218
102.516	39.1777	34.0514	399.784	282.264	188.515	320.65	99.6953	135.239
30.6932	26.8257	58.9405	305.496	200.359	167.942	392.291	105.459	247.276
76.773	57.8528	33.2332	420.712	107.638	152.685	255.199	138.253	190.746
35.3302	33.6031	72.8328	458.809	286.478	96.131	268.559	144.878	249.139
81.4711	53.1945	118.917	560.502	141.914	199.571	253.976	135.169	301.745
188.585	43.5461	97.1634	220.895	93.6011	127.655	301.906	189.206	235.405
145.89	19.3472	19.7513	361.637	248.641	128.014	314.271	91.505	253.924
91.3878	36.6855	40.307	313.768	132.883	157.01	352.388	136.585	286.693
84.267	60.2184	205.716	410.862	102.126	215.324	449.369	87.4383	232.009
89.1286	24.9362	21.3704	405.503	145.698	150.191	360.581	108.245	221.612
334.829	17.3394	50.3683	290.22	165.939	228.221	461.509	291.314	304.523
68.3505	22.2114	30.4494	283.506	195.828	156.644	274.659	170.748	151.855
46.6746	52.4179	6.31588	366.678	90.0393	116.473	320.123	114.265	229.286
93.3713	26.2059	61.3175	577.973	209.899	72.4235	1020.78	111.156	215.257
115.313	47.8269	38.4513	679.282	108.622	191.851	343.864	212.572	192.801
93.636	30.5569	21.358	546.983	211.347	149.247	447.454	122.134	251.026
109.334	25.4597	60.7362	368.004	155.431	135.913	270.72	287.902	187.082
66.7022	36.0832	226.491	437.631	75.7505	111.342	319.054	135.596	233.605
135.977	71.5333	51.6587	409.017	136.986	132.803	268.473	73.049	170.668
60.0677	21.2836	66.1176	516.153	167.171	209.97	309.623	120.871	242.285
58.9138	55.1665	46.6967	479.754	179.859	141.353	408.511	117.479	179.835
176.118	54.1024	261.571	425.838	180.793	167.222	394.944	156.946	313.843
48.1021	33.5524	59.3427	297.352	134.377		303.882	129.991	224.285
50.1339	23.1166	114.277	488.613	127.988		305.826	147.979	285.164
108.732	40.5973	183.278	432.579	164.003		322.812	259.579	187.482
140.208	31.3857	24.1631	265.73	110.833		383.277	118.172	219.21
188.585	49.0801	89.0318	513.289	89.0476		595.39	150.513	176.875
214.809	58.2748	21.411	397.342	216.136		274.009	109.601	171.234
85.6201	24.9233	75.3146	465.25	161.299		275.789	101.909	129.137
109.503	25.0536	66.5897	451.13	205.849		295.411	56.1246	283.669
75.5404	51.6927	114.615	171.715	74.0171		285.263	124.654	213.116
77.1138	198.042	47.9697	621.249	220.732			751.34	314.5
76.0348	46.5929	129.099	369.991	118.377			64.037	200.495
92.0258	25.3457	29.4866	361.891	165.746			145.916	310.979
21.8698	44.8687	164.671	474.632	161.237			116.688	135.805
132.209	27.778	152.08	512.573	65.4124			101.108	200.174
76.4854	62.8757	84.2714	274.639	222.134			156.261	221.474
116.046	15.6712	79.5151	238.433	131.889			104.741	203.09
92.8803	14.3426	22.2576	405.42	150.088			155.16	170.242
115.11	22.938	31.7133	514.884	225.188			220.143	125.146
33.9475	7.43814	35.116	1146.05	206.261			151.421	249.946
81.6764	38.7011	305.005	252.486				109.288	344.518
260.919	51.2617	63.7661	976.44				136.191	270.07
113.571	35.577	11.7869	287.852				116.496	250.592
44.1399	31.9349	17.6569	312.455				213.397	175.329
32.0834	38.3632	271.078	300.065				160.086	264.765
154.815	54.4301	178.525	483.802				331.284	162.936
111.077	18.1893	196.735	407.351				162.589	353.733
118.194	30.7823	59.6005	1107.4				108.06	186.135
27.9438	19.5806	65.5672	288.879				136.321	381.608
56.2561	52.2404	124.893	197.977				121.392	136.185
31.0306	27.793	57.9333	253.343				118.578	294.392
76.7387	36.3263	103.834	316.501				144.131	341.579
81.4144	25.3019	57.6983	507.634				130.566	177.261
100.747	347.418	166.682	394.274				202.087	257.852
112.158	12.3463	15.8429	617.214				169.828	258.485
110.072	23.0878	80.1769	317.75				71.3219	196.694
155.627	16.4538	23.6564	346.809				137.93	316.675
80.9453	69.9139	30.0859	188.324				94.4217	200.962
39.7916	39.3658	264.994	395.633				114.049	441.014
561.839	16.6988	180.303	467.83				163.845	236.328
39.4079	30.857	97.8101	447.693				134.969	256.208
64.5023	13.5741	130.934	512.142				123.012
48.0903	22.3804	179.093	995.077				196.416
28.2125	53.6088	238.465	424.042				116.355
4.28691	8.96539	73.9412	422.939				154.031
17.8141	5.04008	98.0703	477.407				346.403
58.1155	50.3339		430.277				176.093
30.5823	74.7464		304.532				138.914
121.942	21.3097		414.536				158.106
14.427	26.9829		303.106				163.834
30.8447	12.3479						180.746
22.1167							116.075
111.309							162.72
70.4042							139.341
60.3676

## Sheet: 4+numbers
pms	pz	cms	sw	uhr	mpot	mpc	bh	wrz
1	2	4	38	13	14	21	6	26
5	6	25	31	18	11	31	5	34
13	2	4	39	13	12	28	9	21
22	2	6	32	1	7	26	13	18
9	2	4	36	9	7	28	3	22
15	1	12	34	3	12	32	9	26
15	2	2	19	13	8	18	17	19
12	2	9	39	30	10	61	6	21
11	2	6	15	22	14	34	7	12
11	5	24	55	10	9	27	16	18
1	3	2	27	15	10	31	14	31
4	3	15	35	23	8	36	9	26
1	5	1	23	24	9	29	12	19
9	7	1	35	12	8	28	7	27
5	6	7	30	10	17	20	7	18
1	2	4	31	11	5	26	7	19
6	2	24	35	5	7	33	11	16
11	3	12	20	24	4	20	13	17
2	2	1	21	11	12	29	7	21
10	2	15	22	3	17	34	10	23
2	6	4	28	5	16	26	6	33
13	1	3	11	16	19	35	18	28
2	5	5	17	8	8	31	2	25
12	9	10	33	17	8	34	8	16
9	2	2	32	18	10	28	12	24
6	1	3	31	13	9	32	8	13
7	1	5	30	30	7	19	12	22
9	4	3	9	13	9	34	10	16
11	4	6	28	26	15	26	10	10
2	9	9	24	15	12	29	12	20
9	4	8	26	10	14	20	13	22
2	5	5	36	27	7	27	10	22
9	3	12	43	12	16	21	9	26
20	2	2	20	10	11	27	16	16
16	4	5	27	26	12	25	7	22
5	5	2	28	10	11	29	10	28
9	2	4	36	10	12	34	4	23
12	2	4	35	11	14	33	11	21
33	3	2	29	14	19	40	18	28
5	5	6	28	17	14	25	14	14
6	2	16	29	5	6	28	8	19
7	5	6	44	15	7	64	9	20
12	2	8	43	11	12	29	16	17
11	2	4	40	17	9	38	7	20
9	3	15	34	14	10	23	13	18
7	8	6	38	7	10	23	12	22
15	2	6	29	15	11	26	6	17
3	5	16	46	16	19	26	14	20
6	4	3	44	15	16	36	11	16
18	3	8	29	16	14	34	11	31
5	2	1	27	13		24	10	18
4	4	7	39	16		28	9	25
9	3	6	35	15		28	18	17
13	1	8	16	11		31	9	19
20	5	5	37	8		43	14	13
23	3	7	34	22		19	8	16
8	3	2	41	15		25	8	13
11	6	11	35	17		26	5	26
7	17	15	16	3		26	10	25
7	5	4	36	21			44	26
8	3	5	36	10			6	21
8	4	2	31	16			13	23
2	2	2	36	14			9	17
15	8	4	42	5			7	22
9	1	19	25	19			13	22
13	2	5	24	11			7	19
9	3	1	39	15			9	17
10	6	18	52	25			15	15
2	3	17	51	17			12	28
8	2	13	25				7	37
19	3	6	62				12	24
13	5	7	23				13	24
5	2	7	28				19	17
1	3	3	27				11	26
16	7	8	37				22	20
13	2	7	32				11	31
8	3	10	63				11	18
2	3	2	24				11	38
5	23	6	19				10	13
3	3	1	26				13	30
6	1	3	28				10	36
8	6	23	38				12	18
9	3	15	33				17	29
12	2	9	46				16	27
11	1	9	29				18	18
18	1	16	29				4	28
8	3	14	19				13	23
3	4	8	39				6	48
44	5	6	37				7	25
5	5	0	36				11	28
6	1	0	45				10
5	1	0	56				8
3	0	0	31				16
2	0	0	36				10
7	0	0	39				9
2	0		36				22
12	0		27				13
3	0		35				15
2	0		24				11
2	0						12
13							11
7							7
6							15
							10

## Sheet: 4+lengths
pms	pz	cms	sw	uhr	mpot	mpc	bh	wrz
5.58124	10.9889	20.8659	541.448	135.464	100.788	194.63	36.7177	251.783
28.7575	50.0619	542.834	319.291	180.848	64.2039	290.672	34.1757	369.727
129.053	15.616	21.4104	664.119	111.329	73.311	273.512	69.612	240.945
184.218	18.1105	36.4441	371.93	6.96394	40.2188	240.671	87.0106	184.79
75.209	12.487	22.1093	624.03	87.691	39.3976	212.426	19.5034	164.305
147.745	4.42889	140.984	386.304	21.6016	65.3655	286.635	83.1078	292.843
124.629	8.38609	17.5239	297.413	99.5206	46.4083	141.145	137.639	160.341
108.294	8.46409	94.5073	444.441	302.493	81.3731	947.438	33.7482	200.735
77.5537	15.0122	67.8552	137.296	201.754	129.814	266.611	42.4228	90.3847
74.9221	30.1369	362.916	890.599	76.6268	101.574	246.081	153.7	150.717
9.3898	15.8554	10.7081	272.492	124.93	83.9209	244.617	186.659	310.457
28.7398	19.2825	188.422	460.327	178.369	42.4979	312.714	95.1771	255.008
13.5008	42.7694	4.62122	239.815	201.142	71.8427	250.513	106.779	171.643
64.9529	61.022	4.73099	427.787	103.978	53.3751	212.055	41.2828	241.763
41.3176	40.8768	94.4615	326.326	52.8852	85.0825	238.413	94.7662	145.268
6.27944	11.7398	25.7356	309.421	94.8931	39.4589	278.574	43.2781	181.126
34.3469	12.8512	262.118	607.339	47.341	45.5353	258.615	74.0612	137.981
81.3763	20.904	114.242	243.636	224.656	26.6664	183.16	95.0925	148.898
9.1131	21.822	6.03241	198.262	67.7488	68.7341	272.379	35.2552	202.634
69.2854	11.4061	177.649	206.703	16.2311	109.795	250.452	98.1983	194.47
18.5538	43.8002	32.6584	268.117	26.9515	88.2785	211.555	38.0727	301.716
97.7429	4.5826	22.533	85.1589	107.717	138.552	249.135	124.641	318.39
17.6954	30.6948	41.314	228.412	46.4288	41.8735	212.325	10.556	217.679
96.4132	60.899	110.478	388.571	145.457	50.152	296.994	50.7162	135.942
76.6045	12.3133	12.8455	412.417	131.932	69.3439	191.561	80.7355	217.451
52.1028	7.59797	25.6596	283.369	86.3689	50.4996	259.154	52.077	111.898
68.3746	8.81349	39.4235	355.476	311.717	41.0039	122.196	155.397	215.298
66.7594	23.6207	20.7626	109.204	117.398	61.0647	258.346	105.177	137.076
85.6217	18.7722	49.5881	370.377	227.241	108.589	215.996	65.25	97.9735
11.6794	49.2942	78.9336	264.063	144.221	77.4034	273.548	83.0174	221.82
55.2992	23.2138	74.2496	366.313	73.1767	84.1871	160.523	95.1835	158.744
30.1537	46.0584	31.7464	410.101	245.189	35.5999	187.573	78.3031	206.315
59.3329	19.137	190.437	525.91	80.6027	115.404	159.507	93.2093	260.447
148.016	9.37852	17.4215	174.354	67.9702	65.9605	216.116	148.248	194.105
116.015	25.2624	26.5694	329.342	195.91	69.1815	246.998	44.4727	207.208
34.0755	34.249	19.2423	259.315	65.2663	68.7615	252.609	82.5266	229.886
69.4014	12.9732	38.7566	376.88	77.8691	142.046	342.336	40.2634	193.449
73.5357	10.9616	25.4082	352.848	76.3741	88.8372	286.929	66.8447	180.03
274.861	15.0196	13.9276	249.671	110.592	142.396	364.066	243.09	275.709
40.7483	28.9157	46.8277	252.163	129.719	85.3591	177.537	148.756	133.998
29.6682	14.2892	207.954	325.597	37.9293	52.8386	253.449	71.7325	189.794
68.8726	27.9608	40.0086	519.011	137.141	41.3698	940.955	57.6444	176.275
96.4132	21.0265	48.4469	649.779	81.6859	123.283	239.495	141.494	149.326
67.4628	8.84348	21.3624	503.947	153.227	59.0235	353.059	57.9669	224.39
75.209	18.1748	222.676	318.368	114.25	75.8624	199.89	236.534	134.042
46.5955	57.1732	39.9607	401.835	43.4752	56.0654	224.181	95.2826	195.874
98.9954	8.98637	93.0063	356.993	99.6553	73.9665	202.711	28.2929	156.063
30.5065	45.2241	162.796	467.875	108.98	147.793	211.659	83.2393	217.071
42.1442	36.4408	15.1855	439.482	129.248	81.5374	309.485	80.0091	137.507
146.05	22.0398	68.828	372.843	135.673	104.629	254.156	87.6968	287.73
30.0556	13.7797	4.51749	285.933	76.4382		217.53	63.5947	160.682
27.8661	25.9698	65.9198	407.023	104.803		227.649	73.2116	255.378
77.2338	22.1671	52.5257	391.766	133.771		243.426	200.095	162.742
97.876	10.9174	81.9484	236.378	70.8017		265.415	53.3158	186.266
148.016	36.4457	32.75	468.021	54.6423		496.253	109.603	122.354
163.561	16.4683	112.373	342.569	177.742		156.853	69.8427	131.316
51.1907	16.6769	14.5889	421.952	121.573		200.516	46.4547	96.526
77.5537	37.8404	141.706	387.388	136.613		199.989	31.7336	252.835
43.4872	182.374	134.092	156.034	19.6775		187.542	61.1922	182.228
43.2752	37.7927	74.9754	564.5	156.068			708.652	265.635
47.3853	14.864	56.9537	333.686	78.9898			33.1506	157.136
72.9396	27.7281	10.7456	308.496	110.945			94.7268	256.325
13.0776	9.85855	13.8368	426.786	112.939			67.6904	115.876
96.9033	43.6164	23.7204	464.474	29.9148			50.3606	165.611
67.123	6.73964	279.054	221.918	150.217			109.331	187.981
92.4174	10.3201	44.0222	212.091	100.012			69.9637	156.13
71.4602	23.0112	11.7869	362.978	91.6444			97.1553	130.847
74.3152	32.3806	253.686	483.159	178.047			151.631	89.4467
9.98619	17.9108	157.659	1101.3	139.52			110.917	214.968
66.4094	12.4105	185.669	227.609				57.0071	283.624
200.284	15.5538	48.6563	938.789				81.622	215.464
97.7671	37.8227	59.4749	250.189				79.19	194.097
39.3925	9.83731	102.626	268.085				166.388	130.301
13.5008	21.4583	37.7063	267.072				118.353	214.991
114.682	35.2491	71.1445	452.736				264.504	127.884
93.7152	10.714	52.6659	346.254				106.212	301.896
79.8457	26.7242	143.179	1069.43				80.0091	137.669
13.0998	19.8096	10.8713	256.284				67.6466	314.347
33.3182	331.291	67.0483	168.756				94.8272	101.086
19.807	20.5805	9.57257	243.314				91.3083	222.175
34.2437	5.85528	16.8696	298.07				78.6104	291.549
49.984	38.0581	237.311	467.471				80.7355	126.412
62.8391	25.4787	164.814	329.708				94.3688	212.879
86.2637	9.28463	82.7215	586.048				157.572	206.818
76.5102	11.5693	110.151	286.481				135.859	141.951
110.827	4.75835	145.132	306.107				39.6556	264.952
53.145	13.8332	211.559	155.398				104.942	148.745
24.1352	44.5175	56.9024	364.48				44.9237	365.458
533.33	34.1794	80.822	418.705				55.2253	196.685
34.4482	60.092	0	420.105				116.863	213.554
46.0432	4.28225	0	485.378				71.782
32.0728	9.69847	0	949.373				77.0913
18.6963	0	0	389.43				142.514
11.5861	0	0	365.642				68.2364
49.1237	0	0	421.205				82.7785
9.54287	0		386.942				294.309
87.9839	0		268.892				108.049
14.427	0		378.087				103.633
27.3862	0		286.76				86.484
8.28277	0						108.928
78.5915							134.467
51.3905							71.6586
33.9302							125.66
							85.2902

## Sheet: 8+numbers
pms	pz	cms	sw	uhr	mpot	mpc	bh	wrz
1	1	20	25	6	4	11	2	13
5	1	1	19	8	1	16	1	19
7	1	1	28	5	1	12	4	12
1	1	8	17	5	1	9	2	9
6	1	1	26	1	1	8	1	6
6	1	5	18	4	1	14	2	13
5	3	4	14	16	3	6	6	7
3	2	19	22	8	5	42	1	12
3	2	10	6	5	4	13	3	4
1	1	2	39	6	4	13	8	6
1	1	1	18	8	5	10	5	17
1	3	15	20	8	3	15	6	12
3	1	5	13	6	1	10	1	10
2	1	10	25	1	1	10	3	13
1	1	2	17	4	2	12	1	6
4	1	1	15	2	1	13	3	10
2	2	2	24	10	2	8	3	7
1	1	6	16	2	1	7	1	6
4	1	1	8	1	2	11	6	9
1	1	2	12	5	4	8	1	9
4	1	2	12	1	1	7	5	15
2	2	3	4	8	1	7	2	12
2	3	4	10	7	1	9	4	9
1	2	3	18	4	2	14	1	6
3	2	1	19	15	2	6	5	11
6	1	9	16	7	4	12	6	4
2	1	1	18	9	3	4	2	11
1	1	1	6	8	2	12	2	8
2	1	2	16	4	5	12	3	3
7	1	1	13	13	1	14	3	15
4	1	1	13	1	2	8	3	5
1	1	11	20	3	2	4	6	12
1	10	2	29	10	5	8	1	16
1	3	9	7	2	3	12	4	10
14	1	2	15	3	6	11	1	8
2	2	4	14	2	3	11	1	9
5	1	8	15	6	2	13	10	10
4	1	2	19	6	6	13	7	8
1	1	2	12	2	4	20	3	14
1	1	2	11	9	5	8	2	6
2	1	3	16	3	1	12	6	9
5	10	1	28	8	1	41	2	9
2	1	6	31	6	4	8	8	7
2	1	1	25	1	1	17	6	13
8	1	7	14	4	5	12	1	3
1	1	7	20	5	0	10	1	8
1	2	3	21	7	0	7	5	6
6	2	3	23	7	0	8	1	11
4	4	11	26	3	0	13	3	7
7	1	2	14	3	0	12	6	12
9	0	1	13	7		9	1	7
2	0	11	24	3		6	4	14
3	0	8	17	2		12	4	11
2	0	8	11	10		12	1	6
1	0	1	23	8		16	1	7
4	0	3	17	7		8	32	8
3	0	7	25	6		12	1	4
2	0	2	20	4		8	3	9
3	0	3	7	5		9	1	9
5	0	2	26	4			1	13
5	0	7	15	1			3	7
4	0	5	16	6			4	9
12	0	1	20	4			5	4
4	0	13	24	2			5	8
2	0	7	9	5			3	7
1	0	6	9	6			3	7
3	0	6	19	0			1	5
4	0	6	22	0			2	1
4	0	6	39	0			9	12
2	0	2	9				6	11
1	0	4	34				14	9
1	0	0	13				6	9
1	0	0	12				1	6
3	0	0	17				1	11
3	0	0	23				5	3
3	0	0	16				3	16
2	0	0	47				4	8
2	0	0	13				4	18
1	0	0	9				1	5
26	0	0	12				9	10
1	0	0	17				5	13
3	0	0	22				2	7
1	0	0	16				5	9
1	0	0	29				1	9
2	0	0	13				1	5
3	0	0	14				5	12
2	0	0	7				3	3
1	0	0	19				3	17
2	0	0	21				5	8
1	0	0	23				1	9
0	0	0	19				2
0	0	0	36				12
0	0	0	18				6
0	0	0	17				4
0	0	0	21				2
0	0		18				5
0	0		13				6
0	0		18				3
0	0		13				3
0	0						3
0							0
0							0
0							0

## Sheet: 8+lengths
pms	pz	cms	sw	uhr	mpot	mpc	bh	wrz
8.86789	25.0626	510.281	471.943	88.3066	47.8009	141.149	16.7745	168.601
84.5584	10.6791	8.60908	251.749	126.971	10.4483	207.406	9.30969	282.737
104.292	12.1347	8.41689	596.924	73.6835	11.1786	185.791	46.745	193.354
26.5518	8.01991	118.933	289.55	68.0083	9.07385	145.993	19.7772	135.962
92.6213	10.9109	13.3894	562.536	9.01276	9.1932	102.837	10.839	70.9232
77.468	8.57097	73.9321	301.264	52.9928	8.06535	181.404	40.5232	211.045
67.2869	31.4844	55.6713	268.197	220.642	46.8834	71.5819	75.7663	96.5733
34.964	26.052	337.175	335.183	127.285	77.8804	839.446	8.71675	148.555
31.708	20.0234	157.334	86.1341	48.5841	78.6964	158.41	81.019	52.7884
9.3898	11.5595	67.9007	791.864	76.6132	46.6819	170.115	151.381	93.0725
11.4965	14.8863	8.70438	227.266	95.28	50.0653	135.502	71.4713	235.849
13.5008	27.7234	204.909	373.923	115.378	28.9745	197.022	74.8899	174.91
31.3776	8.48273	77.4942	190.633	68.2327	9.58572	148.64	9.85157	119.011
22.1349	9.15	150.528	370.067	9.24717	17.8029	117.665	72.8673	159.07
8.07936	8.81349	19.3731	251.891	54.6317	17.8824	197.977	8.82156	68.5305
44.1641	8.34691	12.1007	212.677	30.1843	8.77013	206.714	34.4673	133.383
22.5813	28.0402	23.2898	545.352	149.132	17.2645	125.855	37.5397	80.6375
11.8826	8.02122	85.5859	226.315	22.0956	17.1061	113.923	8.47605	89.5114
42.3351	9.68644	8.62126	128.459	8.40688	18.0751	172.774	77.846	134.329
13.5871	8.73957	21.011	151.673	45.5483	51.4743	103.853	9.13166	116.005
52.1685	8.96853	23.2372	176.964	8.73961	13.2508	108.431	53.5708	200.207
35.1596	21.0265	29.7877	44.4611	98.081	15.4039	85.705	18.6395	220.771
34.8342	33.6651	48.1964	181.276	73.8013	11.9143	95.3613	37.8977	126.513
36.8902	26.2435	47.9496	297.901	39.3748	17.0587	184.647	9.36314	86.0329
33.5997	24.2219	10.9509	338.65	232.443	23.3046	73.6603	118.02	147.878
56.1603	8.66554	172.973	192.919	86.6871	48.0657	142.508	80.79	65.4984
17.6975	8.26416	10.6474	290.344	124.306	30.0964	42.8793	23.6695	152.308
22.7358	9.1903	14.9013	92.1878	107.716	23.446	137.106	24.1503	92.1533
17.3412	11.0112	28.5379	296.53	42.6001	58.7214	134.372	39.0137	57.6871
79.5422	10.9174	9.67993	197.045	166.685	14.568	184.664	42.2619	194.839
44.2545	14.7258	16.5834	285.26	14.4253	18.1333	95.658	60.2724	61.514
12.4696	10.4893	174.118	315.934	31.0067	17.1927	63.0472	95.7494	150.215
19.4552	138.42	19.0604	445.887	111.515	100.997	95.9597	14.8817	204.733
13.7059	28.3573	189.191	102.755	25.7878	27.5943	133.642	50.655	158.883
170.363	13.9305	18.7864	260.912	38.4685	69.5918	165.728	25.8501	131.279
25.8475	19.0041	83.4942	183.808	25.1385	27.3349	140.463	16.8657	123.283
57.4101	8.4593	116.958	263.967	65.7453	27.3387	221.381	201.666	125.89
52.1685	8.13081	38.7705	262.063	70.2477	90.3976	174.375	107.202	109.356
10.7655	15.4409	38.1856	168.414	19.6672	33.761	258.799	43.6526	198.523
26.5518	11.524	34.2077	154.789	99.2601	48.4317	81.1503	21.4563	92.8793
21.2771	15.4182	55.592	242.835	41.521	8.06381	164.982	81.5081	126.178
51.0006	255.364	12.069	425.675	104.436	14.2611	809.549	30.1526	114.573
25.8001	11.4862	106.3	579.347	66.2711	65.6781	126.273	207.637	93.6781
19.8578	10.3421	10.1501	416.052	15.5006	8.31432	233.993	66.5626	191.203
88.9068	16.4219	121.777	197.436	37.3724	55.0201	142.05	9.63345	41.943
8.40735	11.5693	83.7784	304.704	54.8529	0	153.866	24.6944	110.369
12.139	33.4501	69.1582	310.014	84.6318	0	94.0092	51.4128	90.8456
58.3336	21.1282	44.5956	329.754	79.7507	0	110.386	15.0983	161.456
43.6289	55.7881	232.392	334.179	27.1117	0	184.368	43.0412	86.9304
79.5422	9.69847	30.2975	287.612	28.6444	0	123.716	134.202	182.681
85.7944	0	11.7869	209.289	91.0172		138.162	10.3421	101.622
21.9451	0	209.402	322.125	33.3072		101.134	53.1764	191.829
34.964	0	114.291	295.573	20.7948		158.037	50.0463	125.519
18.4087	0	156.308	209.462	109.51		161.032	10.7475	109.513
9.7304	0	16.6558	385.807	84.4881		349.468	8.26732	86.0065
52.2025	0	36.8414	249.078	83.1682		95.3492	638.115	88.4437
32.1081	0	102.626	328.232	67.7334		131.061	10.4017	42.7467
32.1393	0	31.2555	303.178	45.385		103.196	45.8131	159.08
31.0301	0	42.1015	103.438	46.4958		100.577	27.0855	92.7437
45.1409	0	26.361	508.393	58.7385			18.8697	194.614
45.6094	0	128.214	218.946	10.1314			57.7971	83.7559
43.5527	0	62.1336	227.536	73.775			53.4608	173.265
161.03	0	9.57257	345.417	63.2198			71.2405	43.4574
42.3594	0	178.328	372.045	22.7438			97.2905	93.3262
21.2309	0	117.18	140.463	64.0536			57.2679	101.345
13.5008	0	64.277	126.06	71.4461			35.3228	86.3943
34.4735	0	96.752	254.456	0			22.258	64.2145
43.3915	0	85.4049	312.332	0			18.975	11.7037
55.8706	0	167.184	1037.86	0			110.004	126.838
18.6686	0	23.4649	137.365				90.1685	139.845
9.20176	0	71.2773	777.325				220.042	123.738
11.378	0	0	199.918				73.8674	116.557
13.9631	0	0	174.662				24.6944	67.5124
26.9384	0	0	209.842				12.9339	126.114
39.4766	0	0	369.176				64.3314	35.9286
31.6802	0	0	256.366				41.7384	219.376
24.2988	0	0	970.687				45.3663	86.5897
23.58	0	0	190.455				37.8977	204.385
12.9396	0	0	116.214				12.6529	60.0745
423.299	0	0	159.697				121.516	106.312
9.81344	0	0	237.967				63.0258	150.874
30.1396	0	0	369.061				29.2774	64.7587
9.77483	0	0	237.033				61.0628	101.959
9.39057	0	0	481.021				17.0551	105.691
21.6178	0	0	200.41				18.9284	64.4109
36.6687	0	0	218.039				84.5023	178.34
27.3862	0	0	82.593				32.8596	33.5436
8.90107	0	0	254.466				51.5427	189.291
20.5224	0	0	334.942				82.5686	100.771
9.1301	0	0	351.471				15.1902	107.941
0	0	0	335.459				43.9502
0	0	0	842.785				244
0	0	0	316.171				72.4033
0	0	0	249.827				42.153
0	0	0	317.761				40.9392
0	0		276.42				69.609
0	0		194.033				108.549
0	0		277.37				51.4389
0	0		224.064				56.7634
0	0						44.3962
0							0
0							0
0							0

## Sheet: 16+numbers
pms	pz	cms	sw	uhr	mpot	mpc	bh	wrz
3	1	15	12	2	2	1	1	4
3	1	3	5	3	1	4	1	6
1	2	2	13	1	2	3	2	5
2	6	1	11	1	1	4	4	3
1	1	12	16	1	1	2	2	1
1	1	3	7	3	1	2	1	6
1	1	1	4	2	1	21	2	4
1	0	4	7	2	1	2	2	1
1	0	2	2	1	1	2	3	2
1	0	3	22	2	2	3	1	3
1	0	2	4	1	1	6	1	5
1	0	2	8	1	2	4	1	3
1	0	4	5	4	1	1	3	1
1	0	1	9	1	1	6	3	2
1	0	4	7	6	0	4	1	1
1	0	6	6	1	0	4	1	2
1	0	2	14	2	0	3	1	2
1	0	3	5	2	0	4	5	5
1	0	1	1	2	0	1	3	2
1	0	1	1	1	0	3	1	3
1	0	2	3	1	0	1	1	6
1	0	2	1	1	0	4	1	2
1	0	3	4	2	0	1	5	2
5	0	2	7	1	0	1	1	3
1	0	1	9	1	0	3	1	2
1	0	1	2	2	0	1	3	3
11	0	6	4	1	0	2	1	1
1	0	1	2	1	0	2	1	2
0	0	4	6	1	0	4	16	3
0	0	2	5	1	0	1	2	1
0	0	5	9	1	0	6	1	2
0	0	1	8	1	0	3	1	5
0	0	1	11	1	0	3	2	6
0	0	3	1	0	0	3	1	5
0	0	1	5	0	0	23	1	2
0	0	1	4	0	0	3	2	2
0	0	1	7	0	0	4	2	2
0	0	3	5	0	0	1	1	5
0	0	4	3	0	0	5	1	2
0	0	3	3	0	0	1	2	2
0	0	3	5	0	0	3	5	1
0	0	2	9	0	0	2	1	1
0	0	4	16	0	0	6	1	3
0	0	2	11	0	0	1	1	2
0	0	0	5	0	0	2	1	2
0	0	0	7	0	0	3	3	4
0	0	0	5	0	0	7	1	1
0	0	0	5	0	0	2	1	4
0	0	0	6	0	0	2	1	3
0	0	0	8	0	0	1	1	4
0	0	0	4	0		0	1	4
0	0	0	7	0		0	2	1
0	0	0	5	0		0	1	1
0	0	0	5	0		0	2	5
0	0	0	12	0		0	1	5
0	0	0	6	0		0	6	1
0	0	0	4	0		0	1	5
0	0	0	7	0		0	2	1
0	0	0	2	0		0	2	2
0	0	0	14	0			3	1
0	0	0	4	0			2	2
0	0	0	4	0			1	2
0	0	0	8	0			1	2
0	0	0	8	0			0	1
0	0	0	5	0			0	3
0	0	0	2	0			0	2
0	0	0	3	0			0	2
0	0	0	4	0			0	1
0	0	0	23	0			0	3
0	0	0	4				0	2
0	0	0	20				0	1
0	0	0	4				0	1
0	0	0	3				0	0
0	0	0	3				0	0
0	0	0	10				0	0
0	0	0	6				0	0
0	0	0	24				0	0
0	0	0	5				0	0
0	0	0	2				0	0
0	0	0	3				0	0
0	0	0	5				0	0
0	0	0	9				0	0
0	0	0	6				0	0
0	0	0	12				0	0
0	0	0	4				0	0
0	0	0	2				0	0
0	0	0	1				0	0
0	0	0	5				0	0
0	0	0	8				0	0
0	0	0	8				0	0
0	0	0	6				0
0	0	0	25				0
0	0	0	8				0
0	0	0	6				0
0	0	0	7				0
0	0		8				0
0	0		5				0
0	0		5				0
0	0		5				0
0	0						0
0							0
0							0
0							0
							0

## Sheet: 16+lengths
pms	pz	cms	sw	uhr	mpot	mpc	bh	wrz
58.6247	25.0626	455.767	322.034	51.0006	36.8264	36.0746	29.9819	70.558
58.8463	16.6947	63.903	117.894	71.6971	24.1747	78.4276	23.2681	133.167
26.5518	43.0328	33.8423	417.878	29.5214	57.1906	89.4122	72.214	119.458
49.6498	204.694	17.32	227.388	19.0094	16.2774	91.3435	101.335	70.4143
20.4905	16.4219	263.865	450.936	23.3642	17.8029	43.3505	38.6891	17.3451
16.9231	19.5898	80.675	172.89	75.3313	17.1061	45.5182	21.2279	134.727
17.3886	18.1703	55.3218	154.871	52.342	21.5956	607.926	59.1068	68.133
19.1907	0	92.4269	180.878	37.3236	18.4367	38.2028	36.6497	21.0543
23.1913	0	50.8177	47.3145	21.1052	17.8888	46.2968	93.214	34.3687
20.4728	0	75.4397	610.889	42.3593	72.314	56.0693	17.5708	55.9839
36.8902	0	36.9215	82.7796	19.4429	21.0976	108.666	17.8308	106.845
22.7358	0	36.7918	226.453	23.8194	37.6516	72.8307	18.908	75.474
18.7041	0	115.286	92.4085	81.4191	31.971	17.7869	60.2724	20.7391
19.4552	0	16.5834	204.705	18.4838	16.446	136.522	57.9378	44.3129
29.1707	0	96.2777	142.264	126.31	0	101.372	17.2291	21.0393
17.4692	0	157.189	114.925	18.6827	0	85.6258	25.8501	46.8722
19.8102	0	58.6527	437.528	46.9035	0	74.4826	16.8657	44.219
19.1907	0	58.0768	101.712	40.797	0	94.1384	147.254	97.104
26.5518	0	25.4239	42.7325	38.4932	0	20.6065	61.7993	36.1626
16.2451	0	22.3508	18.5061	16.6178	0	57.8001	17.444	74.9424
18.7041	0	34.2077	80.3433	17.6753	0	22.8845	31.3574	148.111
18.2321	0	46.2957	17.0341	17.5965	0	81.1854	19.7008	54.6158
19.3213	0	79.2593	107.156	44.9631	0	17.054	171.736	36.1878
89.5435	0	69.3942	177.389	17.1919	0	22.0189	24.6944	63.1226
17.3886	0	40.7874	241.119	18.4494	0	57.7102	16.4983	47.1358
21.1171	0	22.0308	39.2994	39.6504	0	20.0081	101.692	59.7589
255.713	0	171.196	133.84	20.3806	0	42.9288	20.5826	18.8628
16.0635	0	18.5217	48.4291	19.2904	0	40.7452	17.7866	42.3556
0	0	125.319	175.13	19.7429	0	93.8248	452.185	65.38
0	0	46.5262	99.6096	20.3898	0	34.1558	36.9932	24.9006
0	0	123.611	234.737	29.0533	0	153.73	27.0855	39.1235
0	0	16.6558	182.345	17.7372	0	64.1569	18.8697	90.1369
0	0	20.0898	250.43	20.1719	0	75.27	46.2339	113.691
0	0	60.3721	32.7859	0	0	70.5487	24.127	92.1964
0	0	19.2956	150.484	0	0	605.066	18.908	50.727
0	0	18.6458	79.7999	0	0	72.5008	54.1029	34.3599
0	0	17.5256	174.136	0	0	95.6357	43.5869	42.9698
0	0	83.6649	102.267	0	0	16.516	22.258	97.4061
0	0	82.0637	75.8338	0	0	101.576	16.9525	47.9731
0	0	76.7838	56.8749	0	0	18.5915	42.1359	48.2805
0	0	58.3153	126.658	0	0	51.7705	111.074	26.0512
0	0	43.8367	221.243	0	0	51.8278	16.9162	27.9921
0	0	140.815	408.962	0	0	109.991	24.6944	60.7613
0	0	49.5344	261.448	0	0	48.6888	16.6139	47.8389
0	0	0	102.222	0	0	35.6708	23.2681	45.6096
0	0	0	153.447	0	0	66.2392	57.8753	88.2606
0	0	0	127.739	0	0	246.546	20.4882	16.3569
0	0	0	126.242	0	0	32.7401	19.1654	90.2478
0	0	0	118.819	0	0	41.7314	16.5251	57.8957
0	0	0	216.432	0	0	16.1749	17.0551	76.6503
0	0	0	93.1199	0		0	18.9284	86.3335
0	0	0	133.887	0		0	52.4195	20.4939
0	0	0	162.737	0		0	23.758	16.5187
0	0	0	141.37	0		0	44.4251	117.315
0	0	0	263.69	0		0	30.5085	115.286
0	0	0	127.413	0		0	178.835	17.1578
0	0	0	82.9413	0		0	16.0359	124.394
0	0	0	158.723	0		0	40.9392	36.5744
0	0	0	49.5338	0		0	40.5054	35.9074
0	0	0	377.185	0			73.9399	16.9398
0	0	0	96.4767	0			41.9053	38.3767
0	0	0	83.3101	0			27.9268	47.957
0	0	0	213.119	0			21.9619	43.3543
0	0	0	195.598	0			0	20.5917
0	0	0	94.4488	0			0	63.472
0	0	0	48.9394	0			0	34.5709
0	0	0	83.5276	0			0	36.1852
0	0	0	100.776	0			0	16.0343
0	0	0	854.752	0			0	62.8224
0	0	0	81.8942				0	36.6181
0	0	0	618.077				0	19.2875
0	0	0	100.784				0	16.6723
0	0	0	79.8506				0	0
0	0	0	62.2621				0	0
0	0	0	232.028				0	0
0	0	0	143.525				0	0
0	0	0	728.113				0	0
0	0	0	113.396				0	0
0	0	0	46.2926				0	0
0	0	0	55.8978				0	0
0	0	0	98.4673				0	0
0	0	0	220.23				0	0
0	0	0	133.456				0	0
0	0	0	291.466				0	0
0	0	0	96.6984				0	0
0	0	0	69.3617				0	0
0	0	0	18.6371				0	0
0	0	0	102.585				0	0
0	0	0	189.378				0	0
0	0	0	174.841				0	0
0	0	0	176.927				0
0	0	0	718.178				0
0	0	0	192.3				0
0	0	0	127.481				0
0	0	0	155.897				0
0	0		153.709				0
0	0		110.444				0
0	0		127.112				0
0	0		117.618				0
0	0						0
0							0
0							0
0							0
							0
