# Supplementary material for: Exploring Runs of Homozygosity and Heterozygosity in Sheep Breeds Maintained in Poland
Source: Genes (Basel). 2025 Jun 14;16(6):709. doi: 10.3390/genes16060709 (PMC12192788; doi:10.3390/genes16060709)
Supplement: Supplementary file 1 [file genes-16-00709-s001.zip › Supplementary Material S3.xlsx]

## Sheet: BH
	Group	Start_SNP	End_SNP	chrom	nSNP	from	to										Gene name
1	BH	OAR1_245098697.1	OAR1_245302998.1	1	5	227525521	227692672
2	BH	OAR1_246028823.1	OAR1_246222496.1	1	5	228318069	228425113										SLC25A11
3	BH	OAR10_28839429.1	OAR10_30003563.1	10	29	28814217	29970476										MED11
4	BH	s41906.1	s68983.1	10	12	30072709	30618253										CLDN7
5	BH	OAR10_37886155.1	OAR10_40747653.1	10	44	37038589	39942731										EIF5A
6	BH	s36361.1	s36361.1	11	1	25425573	25425573										TP53
7	BH	OAR11_26956590.1	s48574.1	11	33	25864774	28019509										U6
8	BH	s63778.1	s55890.1	14	3	11389485	11502940										U8
9	BH	s56356.1	OAR14_15786898.1	14	69	11687800	15514956										5S_rRNA
10	BH	s68471.1	OAR2_14584156.1	2	31	13928073	15141339										U2
11	BH	s52328.1	OAR2_34308093.1	2	7	32826395	32995715										RAB1A
12	BH	OAR2_39714637.1	OAR2_42480665.1	2	48	38163474	40652249										ABCG2
13	BH	s53056.1	OAR2_42932500.1	2	4	40839676	41064340										SPP1
14	BH	s69818.1	s49220.1	23	9	3075709	3450625
15	BH	OAR23_33312283.1	OAR23_34788536.1	23	23	31628546	32951916
16	BH	OAR23_34901572.1	OAR23_37250725.1	23	38	32996006	35289846
17	BH	s31858.1	s12378.1	25	4	7599609	7694641
18	BH	DU215160_282.1	OAR3_47113197.1	3	53	41618010	44064002
19	BH	OARUn.2871_492.1	OAR3_48860603.1	3	12	45350349	45985096
20	BH	s23133.1	s23133.1	3	1	154846216	154846216
21	BH	s45792.1	OAR5_32598633.1	5	46	27467476	29527358
22	BH	OAR6_40409402.1	OAR6_42484920_X.1	6	38	36192023	38214088
23	BH	OAR7_33654629.1	OAR7_33975956.1	7	4	29888027	30121801
24	BH	s70553.1	s30783.1	9	2	28120707	28233297

## Sheet: CMS
	Group	Start_SNP	End_SNP	chrom	nSNP	from	to								Gene name
1	CMS	OAR1_9265710.1	s50136.1	1	35	9577866	11233635
2	CMS	s00707.1	OAR1_23288187.1	1	19	22521412	23213302								RGS4
3	CMS	OAR1_120926458.1	OAR1_121867144.1	1	16	111892027	113034032								U6
4	CMS	OAR1_178395437.1	OAR1_179786060.1	1	30	165401872	166691215								7SK
5	CMS	s53648.1	s38160.1	1	10	273726534	274195436								ASIP
6	CMS	OAR10_37217798.1	OAR10_40808913.1	10	60	36448017	40008673								EIF6
7	CMS	OAR10_41536803.1	OAR10_46220373.1	10	74	40749405	45677506								CPNE1
8	CMS	OAR13_67857725.1	s44056.1	13	28	62721325	64718393								SNORA73
9	CMS	s37967.1	OAR14_19442267.1	14	8	18608382	19029513								5S_rRNA
10	CMS	s75905.1	s06895.1	14	4	25135983	25259991								ID3
11	CMS	s56309.1	OAR15_12175909.1	15	61	8757097	12253686								RNase_MRP
12	CMS	s67644.1	s08505.1	16	29	67413255	68615281								CLDN4
13	CMS	OAR17_39151432.1	OAR17_42510215.1	17	54	36250158	39334438								POMC
14	CMS	s71428.1	s67789.1	19	4	45929701	46056473								ARF1
15	CMS	s20468.1	OAR2_56432170.1	2	7	52409379	52585897								EGR1
16	CMS	OAR2_116423980.1	OAR2_116471230.1	2	3	108264568	108312936								SNORD63
17	CMS	OAR2_122349880.1	OAR2_123904873.1	2	32	114411448	115912934								U2
18	CMS	OAR2_142924312.1	OAR2_144672328.1	2	33	134460137	136042199								TSHR
19	CMS	OAR2_254798649.1	s62363.1	2	28	241022806	242571670								U4
20	CMS	s67729.1	OAR22_40160139.1	22	37	33793092	35420125								SNAI2
21	CMS	s13600.1	s02082.1	24	2	33397677	33413892
22	CMS	OAR3_32039232.1	OAR3_32133994.1	3	4	29885739	29980208
23	CMS	OAR3_33611690.1	OAR3_35377590.1	3	30	31400412	32903143
24	CMS	s40946.1	OAR3_38195657.1	3	6	35321562	35494492
25	CMS	OAR4_14958268.1	OAR4_15391951.1	4	12	14747779	15185260
26	CMS	OAR4_16592661.1	s75938.1	4	2	16353337	16448024
27	CMS	OAR4_16851075.1	OAR4_19224309.1	4	49	16611729	18926768
28	CMS	s45152.1	OAR5_3433201.1	5	33	1798654	3293841
29	CMS	OAR5_51341295.1	OAR5_51499408.1	5	4	47175116	47334314
30	CMS	OAR5_57310120.1	OAR5_57577741.1	5	4	52884019	53068556
31	CMS	OAR7_96906982.1	OAR7_97184626.1	7	12	89071900	89323140
32	CMS	OAR7_97856924.1	OAR7_98324800.1	7	9	89984223	90478933
33	CMS	s58900.1	OAR7_105946136.1	7	20	96322214	97170031
34	CMS	OAR9_3164827.1	s16270.1	9	3	3279707	3375484
35	CMS	OAR9_3636492.1	OAR9_3787356.1	9	4	3772254	3885369
36	CMS	s11549.1	OAR9_7809711.1	9	37	6148678	7838010
37	CMS	OAR9_8130252.1	OAR9_8154368.1	9	2	8234749	8264701
38	CMS	OAR9_12594703.1	OAR9_12594703.1	9	1	12334494	12334494
39	CMS	OAR9_32911813.1	s42771.1	9	50	31421304	33354903
40	CMS	OAR9_39173859.1	OAR9_40641665.1	9	30	37311800	38711807

## Sheet: MPC
	Group	Start_SNP	End_SNP	chrom	nSNP	from	to						Gene name
1	MPC	OAR1_245443477.1	OAR1_245583569.1	1	2	227831862	227903221
2	MPC	OAR11_57135966.1	s21952.1	11	59	53352516	56094938						CYGB
3	MPC	OAR15_40217103.1	s40428.1	15	38	38388727	40089327						AANAT
4	MPC	s27574.1	OAR16_21441330.1	16	37	17697242	19472381						SLC25A19
5	MPC	OAR17_30337164.1	OAR17_32980148.1	17	53	27639909	30127927						ATP5PD
6	MPC	OAR19_20087590.1	OAR19_23727450.1	19	68	19166441	22588766						U6
7	MPC	OAR2_57868140.1	OAR2_58620949.1	2	15	53879233	54485977						BMAL1
8	MPC	OAR2_58839209.1	OAR2_58845032.1	2	2	54681929	54687816						SNORA70
9	MPC	OAR22_24518831.1	OAR22_25503707.1	22	25	20682196	21663989						U2
10	MPC	OAR3_111084528.1	OAR3_116553494.1	3	85	104540944	109369651						7SK
11	MPC	OAR4_52476752.1	OAR4_52687706.1	4	7	49635483	49860046						ARL8B
12	MPC	OAR6_36739717.1	OAR6_37424665.1	6	10	32655828	33433806						BHLHE40
13	MPC	OAR6_38217424.1	OAR6_38456102.1	6	9	34155608	34399792						U4
14	MPC	s37521.1	OAR6_43010674.1	6	62	34965214	38617412						ABCG2
15	MPC	OAR6_84143110.1	OAR6_84413395.1	6	6	77082647	77354191						SPP1
16	MPC	s04062.1	OAR6_88047452.1	6	30	79309104	80672366						GNRHR
17	MPC	OAR6_90997982.1	DU385524_354.1	6	6	83247005	83436990						5S_rRNA
18	MPC	OAR6_104736559.1	OAR6_104863225.1	6	3	95392576	95526357
19	MPC	OAR8_46727057.1	s02630.1	8	39	43386232	44935866
20	MPC	OAR8_48559777.1	OAR8_49852851.1	8	27	45066181	46382226
21	MPC	OAR9_23675263.1	OAR9_25416515.1	9	39	22777165	24438324

## Sheet: MPOT
	Group	Start_SNP	End_SNP	chrom	nSNP	from	to								Gene name
1	MPOT	OAR1_255920896.1	OAR1_256847755.1	1	17	236746611	237637304
2	MPOT	s26853.1	s26853.1	12	1	44463092	44463092								CP
3	MPOT	OAR12_49731939.1	s28157.1	12	23	44828259	45900248								AGTR1
4	MPOT	s52537.1	s18122.1	12	2	46016995	46026421								FGF10
5	MPOT	OAR12_51109106.1	OAR12_51310182.1	12	4	46187849	46385726								Metazoa_SRP
6	MPOT	OAR16_32987078.1	s25960.1	16	107	30357140	35866332								CCL28
7	MPOT	OAR16_41711634.1	OAR16_42321024.1	16	15	38448143	38952447								GHR
8	MPOT	s10424.1	OAR22_36492428.1	22	6	31513284	31738373								U2
9	MPOT	s20224.1	s13402.1	22	11	32092041	32505373								5S_rRNA
10	MPOT	s25195.1	s31858.1	25	3	7392689	7599609								U6
11	MPOT	OAR26_19329629.1	s73351.1	26	6	16331740	16563636								ABCG2
12	MPOT	s33925.1	s07169.1	5	2	17890738	17930813								SPP1
13	MPOT	OAR6_37176737.1	OAR6_37386559.1	6	6	33197652	33394951
14	MPOT	s38306.1	OAR6_40135809.1	6	2	35347156	35937105
15	MPOT	OAR6_40277406.1	OAR6_43010674.1	6	53	36073405	38617412
16	MPOT	OAR6_44329387.1	OAR6_46044373.1	6	38	39650297	41330896
17	MPOT	OAR6_47403475.1	OAR6_47541995.1	6	4	42464668	42591389
18	MPOT	OAR6_48108133.1	OAR6_50343433.1	6	51	43162209	45396841
19	MPOT	s42894.1	OAR6_51438830.1	6	21	45477478	46402809

## Sheet: PMS
	Group	Start_SNP	End_SNP	chrom	nSNP	from	to								Gene name
1	PMS	s25913.1	s54068.1	1	30	17473274	18960866
2	PMS	OAR1_149458107.1	OAR1_149463910.1	1	2	138308983	138314787								Metazoa_SRP
3	PMS	s55927.1	OAR10_40237265.1	10	45	36637311	39414227								U6
4	PMS	OAR10_44569028.1	OAR10_45542660.1	10	19	43959538	44959973								ZGPAT
5	PMS	OAR12_40366545.1	s42534.1	12	4	36154610	36385767								ARFRP1
6	PMS	s31730.1	OAR13_58685132.1	13	29	52609476	53934510								HAMP
7	PMS	OAR14_46977095_X.1	OAR14_48596805_X.1	14	35	44655862	46261636								SNORA70
8	PMS	s32243.1	OAR16_74295050.1	16	56	66106367	68391888								SLC25A38
9	PMS	s23056.1	OAR16_74703566.1	16	9	68513111	68767292								RPSA
10	PMS	s40605.1	OAR19_13603373.1	19	17	12402185	13122077								SNORA62
11	PMS	DU298844_335.1	s55858.1	19	4	46882636	47063567								TSPO
12	PMS	OAR2_98604721.1	s15601.1	2	2	91679618	91733979								U12
13	PMS	OAR2_120773253.1	s16691.1	2	44	112766526	115525483
14	PMS	s66247.1	s51605.1	2	4	115887593	116096980
15	PMS	s10549.1	OAR3_164788310.1	3	4	153817864	154069702
16	PMS	s03142.1	s69100.1	3	28	217226491	218335402
17	PMS	s25816.1	s30620.1	3	4	218798048	218949911
18	PMS	s06437.1	s20361.1	3	10	219019921	219405745
19	PMS	OAR3_237829296.1	s53303.1	3	21	219474491	220550182
20	PMS	OAR4_17019083.1	OAR4_19224309.1	4	45	16770153	18926768

## Sheet: PZ
	Group	Start_SNP	End_SNP	chrom	nSNP	from	to							Gene name
1	PZ	OAR1_141631285.1	OAR1_142695228.1	1	19	130861785	131826506
2	PZ	OAR10_36488957.1	OAR10_40413367.1	10	67	35744011	39585377							EEF1AKMT1
3	PZ	OAR10_42221999.1	OAR10_45712131.1	10	53	41420084	45133795							GJB2
4	PZ	OAR15_53721488.1	s35166.1	15	23	49215124	50457204							U6
5	PZ	s57520.1	s31087.1	15	38	50527466	52381473							UCP2
6	PZ	s11586.1	s18566.1	15	32	52657256	54478418							SNORD15
7	PZ	OAR15_60424376.1	OAR15_60732190.1	15	7	55006776	55336302							SNORA70
8	PZ	OAR15_60793924.1	OAR15_61081228.1	15	6	55395564	55689255							5S_rRNA
9	PZ	OAR2_54850961.1	OAR2_56707900.1	2	38	51291515	52876829							RNase_MRP
10	PZ	s23499.1	OAR2_56982765.1	2	2	53108836	53157157							CNGA3
11	PZ	OAR2_57196512_X.1	OAR2_57368848.1	2	4	53304271	53474972							CIAO1
12	PZ	s37131.1	s33128.1	3	35	102318206	104217317
13	PZ	OAR3_196681113.1	OAR3_198544580.1	3	34	182669294	184273901
14	PZ	OAR4_15883493.1	s47484.1	4	11	15636014	16213764
15	PZ	OAR4_16851075.1	OAR4_17578630.1	4	14	16611729	17287288
16	PZ	s41205.1	OAR7_89103245.1	7	8	81436199	81754749
17	PZ	s14849.1	OAR9_11036671.1	9	23	9945328	10978722

## Sheet: SW
	Group	Start_SNP	End_SNP	chrom	nSNP	from	to								Gene name
1	SW	OAR1_198703483.1	OAR1_199492886.1	1	16	184125364	184855004
2	SW	OAR1_199674240.1	OAR1_200750195.1	1	28	185028417	186094491								CD86
3	SW	s35658.1	OAR10_45286350.1	10	23	43417893	44708676								PDIA5
4	SW	OAR11_47058987.1	OAR11_47584423.1	11	11	44272522	44753284								U6
5	SW	OAR11_47731535.1	s74870.1	11	7	44896884	45225445								7SK
6	SW	OAR11_52118304.1	s65293.1	11	30	49056917	50795750								SLC25A10
7	SW	OAR13_5525898.1	s25211.1	13	4	4751611	5003747								IL2RA
8	SW	s31758.1	OAR13_17840317.1	13	113	5070150	11102715								5S_rRNA
9	SW	OAR15_956492.1	OAR15_3963856.1	15	51	1662968	4594655								MMP13
10	SW	OAR15_4058002.1	OAR15_8257161.1	15	62	4679104	8541933								MMP7
11	SW	OAR17_39454781.1	OAR17_39534669.1	17	2	36530186	36607456								YAP1
12	SW	OAR18_68792365.1	OAR18_68792365.1	18	1	64909980	64909980								YWHAZ
13	SW	OAR18_68983683.1	OAR18_68983683.1	18	1	65100360	65100360								SNORA72
14	SW	OAR22_5075844.1	OAR22_6147973.1	22	20	4141746	5103789								SNORA70
15	SW	s68338.1	OAR22_43742889.1	22	8	38526561	38836171
16	SW	OAR3_24559969.1	OAR3_24819754.1	3	6	22818578	23056775
17	SW	s13240.1	s53615.1	3	3	24608957	24698469
18	SW	OAR4_27722499.1	OAR4_28080238.1	4	7	26323779	26688681
19	SW	OAR4_28290882.1	OAR4_28863543.1	4	15	26896286	27481784
20	SW	OAR4_38520929.1	OAR4_40201018.1	4	42	36446986	38092058
21	SW	OAR5_77977258.1	OAR5_80360581.1	5	49	71048139	73090221
22	SW	OAR5_108848148.1	OAR5_108965042.1	5	3	99932329	100049264
23	SW	OAR8_82445980.1	OAR8_82584230.1	8	2	76392721	76414104
24	SW	OAR9_46907336.1	OAR9_47968834.1	9	21	44665941	45711860
25	SW	OAR9_80743202.1	s23459.1	9	11	76045867	76486353
26	SW	s09362.1	OAR9_85325486.1	9	54	78607295	80649238
27	SW	s28418.1	OAR9_87874230_X.1	9	52	80781440	82992075

## Sheet: UHR
	Group	Start_SNP	End_SNP	chrom	nSNP	from	to								Gene name
1	UHR	OAR3_150242773.1	OAR10_40413367.1	10	31	37692425	39585377
2	UHR	OAR13_14361390.1	OAR13_14008766.1	13	7	14341514	14685535								U6
3	UHR	s73057.1	OAR2_122429127.1	2	11	113422825	114397648								ID3
4	UHR	OAR2_122611468.1	OAR2_122855848.1	2	5	114676373	114861327								C1QA
5	UHR	s22978.1	s00417.1	2	12	235161178	235510648								BMPR1B
6	UHR	s20311.1	s51900.1	2	39	241602404	243449101								ABCG2
7	UHR	s18281.1	s03007.1	3	15	219364393	220048441								SPP1
8	UHR	s32578.1	s07760.1	5	6	48225599	48542827								5S_rRNA
9	UHR	OAR6_32950084.1	OAR14_57922732.1	6	184	29117330	38580198
10	UHR	OAR6_52735881.1	OAR6_52871153.1	6	5	47610568	47740471
11	UHR	OAR9_73148645.1	OAR9_74551657.1	9	28	69092534	70479911

## Sheet: WRZ
Group	Start_SNP	End_SNP	chrom	nSNP	from	to									Gene name
1	WRZ	s10558.1	OAR1_213219933.1	1	25	196379330	197531900
2	WRZ	OAR1_213538482.1	OAR1_214257185.1	1	16	197849163	198500259								SST
3	WRZ	s30917.1	s63984.1	1	23	199247888	200253354								RTP4
4	WRZ	OAR1_244981133.1	OAR1_246856279.1	1	36	227411968	228985580								ST6GAL1
5	WRZ	OAR10_20099465.1	OAR10_20773337.1	10	12	20686326	21273163								5S_rRNA
6	WRZ	s10472.1	s64885.1	11	62	37170224	40393633								7SK
7	WRZ	OAR18_11731477.1	OAR18_11731477.1	18	1	11743896	11743896								U6
8	WRZ	s09546.1	s73019.1	18	33	12676380	14285602								ATP5MC1
9	WRZ	OAR18_14750479.1	OAR18_16742937.1	18	46	14788289	16667614								oar-mir-10a
10	WRZ	OAR18_16855661.1	s52024.1	18	9	16785440	17205872								oar-mir-152
11	WRZ	OAR18_17427189.1	OAR18_17722120.1	18	7	17285548	17597136								ARL5C
12	WRZ	OAR2_7198534.1	OAR2_9025163.1	2	36	8353960	9964594								U4
13	WRZ	OAR2_9214027_X.1	OAR2_9828035.1	2	14	10152821	10649928								THRA
14	WRZ	OAR2_54617755.1	OAR2_55308142.1	2	13	51067326	51720147								NR1D1
15	WRZ	OAR2_121369139.1	OAR2_122761939.1	2	17	113449517	114763217								IGFBP4
16	WRZ	OAR2_130068033.1	OAR2_131663337.1	2	30	121653170	123494681								ITGAV
17	WRZ	OAR25_8775378.1	s38967.1	25	10	8950485	9497419								Y_RNA
18	WRZ	s73544.1	OAR25_10070987.1	25	12	9616653	10088125
19	WRZ	s40926.1	OAR25_11903652.1	25	31	10350437	11691208
20	WRZ	OAR25_12000507_X.1	OAR25_13295482.1	25	22	11799945	13003410
21	WRZ	s70071.1	OAR25_14170872.1	25	17	13063841	13795161
22	WRZ	OAR25_15092695.1	OAR25_16837395.1	25	36	14704231	16284860
23	WRZ	OAR25_17604614_X.1	OAR25_17604614_X.1	25	1	17009059	17009059
24	WRZ	s40313.1	OAR25_27611254.1	25	2	26325427	26396135
